# Supplementary material for: Unregulated and Regulated PFASs in Bottled and Tap Water: Occurrence, Co-Occurrence Patterns, and Implications for Human Health and Regulatory Frameworks
Source: J Xenobiot. 2025 May 27;15(3):81. doi: 10.3390/jox15030081 (PMC12194177; doi:10.3390/jox15030081)
Supplement: Supplementary file 1 [file jox-15-00081-s001.zip]

Archive with 1 entries (1 files):
- jox-3584323-supplementary.pdf
